# Supplementary material for: Using Mathematical Modelling to Explore Hypotheses about the Role of Bovine Epithelium Structure in Foot-And-Mouth Disease Virus-Induced Cell Lysis
Source: PLoS One. 2015 Oct 2;10(10):e0138571. doi: 10.1371/journal.pone.0138571 (PMC4592007; doi:10.1371/journal.pone.0138571)
Supplement: S1 Data Supplement — (XLSX) [file pone.0138571.s006.xlsx]

## Sheet: Epithelium Thickness
		DSP (whole epithelium)				Tongue (whole epithelium)				Tongue (basal-spinous epithelium)
		Sample	Thickness (µm)			Sample	Thickness (µm)			Sample	Thickness (µm)
		1	191			1	2038			1	1803
		2	263			2	2031			2	1910
		3	161			3	1998			3	1724
		4	286			4	1758			4	1113
		5	477			5	1735			5	1347
		6	147			6	1814			6	1313
		7	115			7	1804			7	1687
		8	143			8	1874			8	1117
		9	148			9	1175			9	1503
		10	156			10	1730			10	1528
		11	199			11	1775			11	1252
		12	293			12	1808			12	1341
		13	90			13	1837			13	1711
		14	158			14	1695			14	1601
		15	117			15	1712			15	1645
		16	213			16	1703			16	1824
		17	104			17	1845			17	2087
		18	113			18	2201			18	2170
		19	118			19	2273			19	2062
		20	91			20	1676			20	2242

## Sheet: Cell height & width
	DSP Basal Cell Layer						Tongue Basal Cell Layer						DSP Lower Spinous Cell Layer						Tongue Lower Spinous Cell Layer							DSP Middle Spinous Cell Layer						Tongue Middle Spinous Cell Layer							DSP Upper Spinous Cell Layer						Tongue Upper Spinous Cell Layer
	Sample Number	Cell	Height (µm)	Width (µm)			Sample Number	Cell	Height (µm)	Width (µm)			Sample Number	Cell	Height (µm)	Width (µm)			Sample Number	Sub-sample ID	Cell	Height (µm)	Width (µm)			Sample Number	Cell	Height (µm)	Width (µm)			Sample Number	Sub-sample ID	Cell	Height (µm)	Width (µm)			Sample Number	Cell	Height (µm)	Width (µm)			Sample Number	Cell	Height (µm)	Width (µm)
	Sample 1	1	13	7			Sample 1	1	18	11			Sample 1	1	17	5			Sample 1	A	1	10	8			Sample 1	1	10	38			Sample 1	A	1	12	51			Sample 1	1	8	12			Sample 1	1	12	42
		2	10	6				2	16	7				2	12	8				A	2	21	13				2	12	21				A	2	13	90				2	6	18				2	9	38
		3	10	12				3	17	6				3	10	9				B	3	21	20				3	9	23				A	3	15	75				3	9	19				3	6	39
		4	8	8				4	13	6				4	13	8				B	4	22	26				4	18	25				A	4	17	51				4	4	19				4	8	27
		5	8	5				5	13	9				5	10	6				B	5	15	14				5	13	18				B	5	23	62				5	9	34				5	8	29
		6	5	3				6	13	8				6	13	5				B	6	20	23				6	16	12				B	6	5	39				6	4	27				6	11	37
		7	8	5				7	14	8				7	12	9				C	7	16	17				7	16	17				B	7	9	51				7	8	20				7	13	38
		8	8	7				8	14	5				8	12	7				C	8	23	16				8	13	19				B	8	11	70				8	3	17				8	20	17
		9	8	7				9	12	5				9	10	8				C	9	16	20				9	10	15				B	9	21	61				9	6	21				9	11	38
		10	5	7				10	8	9				10	9	6				C	10	18	23				10	13	13				B	10	13	44				10	5	33				10	9	52
		11	8	9				11	10	7				11	21	7				C	11	21	18				11	21	20				C	11	28	78				11	14	33				11	11	48
		12	9	8				12	8	5				12	11	13				D	12	36	13				12	23	18				C	12	12	61				12	4	18				12	5	33
		13	10	5				13	7	4				13	8	10				D	13	34	28				13	18	26				C	13	11	58				13	5	11				13	6	38
		14	11	7				14	8	8				14	11	8				D	14	28	26				14	14	34				C	14	12	43				14	4	12				14	9	60
	Sample 2	15	8	7			Sample 2	15	5	7			Sample 2	15	8	9				E	15	20	28			Sample 2	15	37	12				C	15	17	77			Sample 2	15	7	10			Sample 2	15	9	51
		16	13	8				16	7	8				16	11	8				E	16	24	38				16	18	14				C	16	11	49				16	5	18				16	7	40
		17	9	7				17	7	3				17	17	8				E	17	27	45				17	17	19				D	17	13	26				17	6	15				17	6	35
		18	9	7				18	6	5				18	8	7				F	18	29	18				18	14	20				D	18	16	67				18	7	24				18	6	43
		19	11	8				19	9	3				19	8	6				F	19	18	23				19	18	19				D	19	12	28				19	12	17				19	7	35
		20	14	4				20	7	19				20	17	5				F	20	24	21				20	15	13				D	20	15	77				20	11	19				20	11	46
	Sample 3	21	17	4			Sample 3	21	15	6			Sample 3	21	6	12				G	21	14	33			Sample 3	21	14	34				D	21	16	79			Sample 3	21	5	43			Sample 3	21	9	56
		22	17	5				22	20	7				22	10	13				G	22	15	17				22	13	22				D	22	9	55				22	8	33				22	11	65
		23	17	5				23	17	11				23	8	8				G	23	17	29				23	13	29				E	23	9	60				23	6	21				23	10	53
		24	14	6				24	18	9				24	8	7				G	24	19	29				24	9	29				E	24	15	60				24	5	41				24	10	48
		25	19	6				25	10	8				25	6	13				G	25	15	45				25	16	28				E	25	10	62				25	9	51				25	10	33
		26	22	5				26	10	8				26	7	7			Sample 2	A	26	7	7				26	12	28				E	26	13	63				26	5	27				26	9	40
		27	21	5				27	12	10				27	10	8				A	27	7	7				27	12	47				E	27	10	42				27	5	53				27	12	57
		28	19	5				28	11	7				28	9	9				A	28	10	11				28	12	17				E	28	9	57				28	7	60				28	12	37
		29	16	5				29	11	5				29	11	5				A	29	7	9				29	11	10				E	29	6	22				29	8	35				29	15	78
		30	19	2				30	14	9				30	13	7				A	30	10	11				30	12	13				E	30	9	56				30	8	43				30	8	79
		31	13	5				31	7	9				31	9	6				A	31	13	9				31	22	24				F	31	11	43			Sample 4	31	5	30				31	8	77
		32	10	8				32	13	5				32	11	8				A	32	17	9				32	14	19				F	32	4	41				32	5	28				32	9	39
		33	24	8				33	13	3				33	12	6				A	33	22	13				33	15	18				F	33	13	46				33	6	23				33	8	34
		34	17	3				34	8	7				34	10	6				B	34	18	9				34	17	35				F	34	16	54				34	5	60				34	10	41
	Sample 4	35	11	5			Sample 4	35	10	7			Sample 4	35	5	8				B	35	17	8			Sample 4	35	15	20				F	35	16	60				35	5	35			Sample 4	35	3	16
		36	15	8				36	9	7				36	9	7				B	36	16	7				36	15	21				F	36	15	44				36	7	25				36	9	48
		37	17	4				37	23	8				37	16	6				B	37	12	11				37	17	20				F	37	13	47				37	5	37				37	6	35
		38	9	5				38	18	12				38	15	8				B	38	15	14				38	17	24				G	38	6	32				38	6	30				38	11	55
		39	23	3				39	12	10				39	13	5				B	39	16	15				39	10	10				G	39	7	37			Sample 5	39	8	33				39	4	29
		40	15	4				40	17	10				40	9	4				C	40	10	17				40	12	9				G	40	15	55				40	12	50				40	11	85
	Sample 5	41	10	8			Sample 5	41	7	4			Sample 5	41	5	4				C	41	13	14			Sample 5	41	11	26				G	41	6	69				41	8	49			Sample 5	41	7	34
		42	8	7				42	5	5				42	7	5				C	42	9	21				42	11	36				G	42	11	65				42	13	46				42	13	39
		43	11	4				43	6	3				43	13	8				C	43	13	15				43	8	30				G	43	9	57				43	8	31				43	7	22
		44	17	6				44	12	8				44	9	5				C	44	14	14				44	11	26				G	44	16	52				44	10	30				44	9	32
		45	11	7				45	7	5				45	13	8				D	45	18	15				45	8	22				G	45	12	37			Sample 6	45	9	19				45	7	27
		46	11	5				46	10	3				46	14	6				D	46	15	9				46	11	24			Sample 2	A	46	5	32				46	11	17				46	9	36
		47	13	7				47	7	8				47	12	6				D	47	11	13				47	8	45				A	47	6	23				47	10	16				47	8	21
		48	10	7				48	15	8				48	23	5				D	48	11	14				48	9	55				A	48	10	31				48	7	40				48	8	30
		49	13	7				49	14	6				49	13	8				D	49	7	12				49	6	50				A	49	8	53				49	8	16				49	7	33
		50	8	3				50	11	5				50	10	6				D	50	18	17				50	11	42				A	50	7	23				50	8	20				50	14	50
		51	27	2				51	11	19				51	11	9				E	51	24	16				51	15	13				A	51	10	31				51	8	24				51	9	37
		52	11	2				52	12	12				52	14	9				E	52	12	21				52	17	15				A	52	8	32				52	10	38				52	12	75
		53	15	5				53	15	9				53	9	7				E	53	16	18				53	17	13				A	53	6	29				53	8	22				53	6	41
		54	10	6				54	14	8				54	10	7				E	54	20	25				54	15	14				B	54	8	33				54	9	18				54	6	22
	Sample 6	55	6	6			Sample 6	55	11	12			Sample 6	55	9	5				F	55	11	22			Sample 6	55	20	12				B	55	9	39			Sample 7	55	11	53			Sample 6	55	7	43
		56	10	5				56	17	9				56	10	6				F	56	17	26				56	19	16				B	56	5	67				56	6	44				56	17	51
		57	12	3				57	13	7				57	10	7				F	57	8	39				57	16	12				B	57	10	48				57	9	30				57	14	48
		58	14	3				58	16	8				58	10	8				F	58	15	40				58	13	10				B	58	9	33				58	7	33				58	6	50
		59	6	3				59	11	9				59	13	7				G	59	11	16				59	17	18				B	59	7	30				59	8	20				59	17	53
		60	18	6				60	10	17				60	9	7				G	60	11	34				60	16	12				B	60	9	39				60	9	29				60	13	47
	Sample 7	61	8	3			Sample 7	61	8	5			Sample 7	61	12	6				G	61	12	57			Sample 7	61	17	18				B	61	6	40			Sample 8	61	5	52			Sample 7	61	14	28
		62	18	3				62	5	5				62	13	8				G	62	11	26				62	18	21				B	62	10	43				62	8	34				62	6	36
		63	13	4				63	8	7				63	30	12				G	63	12	26				63	18	15				C	63	15	84				63	9	32				63	9	27
		64	14	4				64	14	7				64	11	8				H	64	17	35				64	20	24				C	64	8	57				64	7	51				64	6	35
		65	10	7				65	11	3				65	16	10				H	65	10	32				65	15	17				C	65	7	37				65	8	20				65	10	33
		66	14	4				66	11	4				66	13	7				H	66	10	36				66	15	21				C	66	9	48			Sample 9	66	9	49				66	6	57
		67	13	5				67	12	6				67	7	9				H	67	15	25				67	12	20				C	67	8	51				67	14	36				67	6	26
		68	13	6				68	8	11				68	9	7				H	68	11	26				68	16	9				C	68	6	59				68	11	36				68	10	43
		69	15	5				69	16	2				69	12	8				H	69	9	37				69	15	24				C	69	7	46			Sample 10	69	7	38				69	9	17
		70	13	7				70	9	6				70	11	7				I	70	24	82				70	10	14				C	70	7	37				70	6	15				70	13	37
		71	16	5				71	10	6				71	10	18				I	71	11	34				71	13	29				C	71	5	40				71	6	26				71	13	86
		72	17	6				72	8	11				72	9	21				I	72	14	25				72	10	24				C	72	6	49				72	5	52				72	6	52
		73	12	6				73	8	9				73	10	13				I	73	11	30				73	12	34			Sample 3	A	73	9	39				73	7	29				73	8	51
		74	14	8				74	7	9				74	8	10				I	74	14	42				74	17	36				A	74	7	51				74	11	25				74	6	35
	Sample 8	75	18	4			Sample 8	75	18	7			Sample 8	75	7	14				J	75	10	27			Sample 8	75	9	29				A	75	6	36			Sample 11	75	8	37			Sample 8	75	5	33
		76	12	7				76	17	8				76	5	14				J	76	16	22				76	14	27				A	76	6	34				76	3	31				76	5	38
		77	8	7				77	12	9				77	8	13				J	77	14	19				77	10	22				A	77	8	36				77	4	45				77	6	56
		78	15	6				78	11	10				78	8	11				J	78	11	31				78	7	7				A	78	7	33			Sample 12	78	7	30				78	7	69
		79	26	5				79	11	7				79	8	16				J	79	9	83				79	11	19				B	79	9	55				79	7	46				79	4	25
		80	31	5				80	10	8				80	8	13				J	80	11	35				80	11	20				B	80	13	36				80	7	56				80	6	47
	Sample 9	81	9	7			Sample 9	81	11	7			Sample 9	81	13	16				J	81	9	22			Sample 9	81	6	56				B	81	8	22				81	3	16			Sample 9	81	7	46
		82	16	3				82	19	11				82	6	14				K	82	8	31				82	9	31				B	82	9	36				82	6	28				82	4	29
		83	16	5				83	19	5				83	6	11				K	83	9	69				83	9	26				B	83	8	41				83	4	22				83	6	51
		84	22	7				84	18	9				84	5	9				K	84	11	34				84	8	28				B	84	10	35				84	5	34				84	6	89
		85	14	5				85	20	12				85	6	11				K	85	8	48				85	6	26				C	85	10	43			Sample 13	85	8	31				85	8	28
		86	14	4				86	20	8				86	7	7				K	86	13	28				86	10	24				C	86	8	32				86	14	43				86	10	78
		87	18	8				87	8	5				87	8	11				K	87	11	28				87	12	26				C	87	11	30				87	10	21				87	14	48
		88	24	6				88	14	8				88	6	8				K	88	9	33				88	9	19				C	88	12	36				88	7	19				88	15	43
		89	14	4				89	12	7				89	5	8				K	89	13	47				89	12	27				C	89	9	28				89	8	29				89	20	59
		90	14	5				90	22	8				90	7	8				K	90	11	40				90	9	43				C	90	12	31				90	9	29				90	11	42
	Sample 10	91	18	6			Sample 10	91	13	11			Sample 10	91	21	6				L	91	4	22			Sample 10	91	10	28				D	91	14	38				91	10	17			Sample 10	91	3	22
		92	25	6				92	17	3				92	13	7				L	92	11	20				92	18	34				D	92	12	38				92	8	17				92	4	34
		93	18	5				93	19	9				93	9	7				L	93	17	27				93	8	61				D	93	14	44			Sample 14	93	5	14				93	3	37
		94	27	5				94	18	7				94	15	9				L	94	8	22				94	12	28				D	94	13	47				94	2	33				94	9	46
		95	19	7				95	17	9				95	10	6				L	95	9	49				95	8	34				E	95	21	24				95	4	62				95	7	48
		96	11	4				96	16	9				96	16	6				L	96	7	44				96	12	40				E	96	34	14				96	13	42				96	6	52
		97	16	6				97	14	9				97	21	11				L	97	9	56				97	8	14				E	97	17	65				97	7	57				97	11	62
		98	15	5				98	15	14				98	17	7				M	98	11	42				98	12	26				E	98	20	54				98	10	46				98	10	41
		99	8	5				99	8	14				99	12	5				M	99	12	32				99	7	27				F	99	17	21			Sample 15	99	6	28				99	6	51
		100	26	5				100	6	7				100	11	5				M	100	12	33				100	13	29				F	100	15	38				100	7	34				100	11	55
																				M	101	6	30										F	101	24	30
																				M	102	9	41										F	102	12	25
																				M	103	9	51										G	103	19	16
																				M	104	12	35										G	104	15	32
																				N	105	9	31										G	105	16	43
																				N	106	8	49										G	106	16	41
																				N	107	14	27										G	107	13	47
																				N	108	8	28										G	108	13	43
																				N	109	5	24									Sample 4	A	109	16	70
																				N	110	9	45										A	110	6	26
																				N	111	10	52										A	111	16	35
																				N	112	11	43										A	112	11	71
																				O	113	14	46										A	113	17	81
																				O	114	9	34										A	114	14	56
																				O	115	7	21										B	115	10	20
																				O	116	10	28										B	116	12	50
																				O	117	12	28										B	117	5	23
																				O	118	12	62										B	118	6	70
																				O	119	9	42										B	119	11	59
																			Sample 3	A	120	11	8										B	120	5	45
																				A	121	9	6										B	121	10	44
																				A	122	8	13										B	122	6	37
																				A	123	8	12										B	123	8	36
																				A	124	8	23										B	124	7	39
																				A	125	9	9										C	125	13	40
																				A	126	12	9										C	126	10	57
																				B	127	11	13										C	127	11	54
																				B	128	19	5										C	128	11	51
																				B	129	15	6										C	129	12	43
																				C	130	14	15										C	130	10	37
																				C	131	15	4										C	131	11	45
																				C	132	27	10										C	132	8	36
																				C	133	27	15										C	133	6	23
																				C	134	23	8										D	134	12	43
																				D	135	16	6										D	135	14	47
																				D	136	13	8										D	136	9	24
																				D	137	23	14										D	137	8	45
																				D	138	11	19										D	138	13	32
																				E	139	12	7										D	139	17	48
																				E	140	16	10										D	140	8	50
																				E	141	16	10										D	141	9	39
																				E	142	18	9										E	142	12	25
																				E	143	20	8										E	143	11	24
																				F	144	17	7										E	144	10	39
																				F	145	34	27										E	145	13	38
																				F	146	25	10										E	146	14	42
																				G	147	8	16										E	147	10	61
																				G	148	13	13										F	148	9	55
																				G	149	14	25									Sample 5	A	149	26	31
																				G	150	12	20										A	150	27	40
																				G	151	12	15										B	151	26	53
																				H	152	6	20										B	152	27	26
																				H	153	14	32										B	153	9	36
																				H	154	7	13										B	154	18	39
																				H	155	13	12										C	155	21	34
																				H	156	6	19										C	156	31	52
																				H	157	22	72										C	157	12	21
																				I	158	17	84										C	158	24	27
																				I	159	17	51										D	159	24	50
																				I	160	7	41										D	160	17	50
																				I	161	10	53										D	161	14	31
																				I	162	13	19										D	162	18	29
																				I	163	7	36										E	163	18	52
																				J	164	11	58										E	164	20	47
																				J	165	5	36
																				J	166	12	22
																				J	167	9	63
																				J	168	8	59
																				J	169	10	34
																				K	170	5	37
																				K	171	9	38
																				K	172	10	23
																				K	173	9	38
																				K	174	6	31
																				K	175	11	60
																				K	176	6	38
																				K	177	11	23
																				L	178	8	42
																				L	179	10	56
																				L	180	14	37
																				L	181	7	43
																				L	182	11	34
																				L	183	7	21
																				M	184	7	28
																				M	185	17	58
																				M	186	7	56
																				M	187	19	44
																				M	188	16	67
																				M	189	14	40
																				N	190	10	59
																				N	191	5	21
																				N	192	17	33
																				N	193	9	37
																				N	194	13	30
																				N	195	9	40
																				N	196	13	41
																				O	197	10	34
																				O	198	7	32
																				O	199	9	24
																				O	200	27	54
																				O	201	28	27
																				P	202	11	35
																				P	203	16	25
																				P	204	24	55
																				P	205	11	33
																				P	206	11	32
																				Q	207	10	32
																				Q	208	35	28
																				Q	209	13	22
																				Q	210	29	37
																			Sample 4	A	211	13	18
																				A	212	6	20
																				A	213	7	26
																				A	214	7	42
																				A	215	8	25
																				A	216	9	26
																				A	217	15	23
																				B	218	14	14
																				B	219	8	29
																				B	220	12	20
																				B	221	17	18
																				B	222	14	26
																				B	223	13	27
																				C	224	10	36
																				C	225	17	21
																				C	226	24	17
																				C	227	14	18
																				C	228	21	18
																				D	229	16	44
																				D	230	27	43
																				E	231	28	21
																				E	232	20	19
																				E	233	9	40
																				E	234	20	61
																				F	235	13	43
																				F	236	11	45
																				F	237	12	22
																				F	238	11	21
																				F	239	10	38
																				G	240	11	31
																				G	241	12	23
																				G	242	21	14
																				G	243	11	45
																				H	244	7	59
																				H	245	13	16
																				H	246	10	53
																				H	247	12	23
																				H	248	8	44
																				I	249	9	27
																				I	250	9	32
																				I	251	13	46
																				I	252	10	50
																				I	253	11	27
																				J	254	13	38
																				J	255	13	62
																				J	256	10	35
																				J	257	15	29
																				J	258	13	20
																				K	259	16	53
																				K	260	15	35
																				K	261	7	59
																				L	262	7	49
																				L	263	19	50
																				L	264	12	38
																				L	265	13	46
																				L	266	11	51
																				M	267	15	21
																				M	268	23	18
																				M	269	11	59
																				M	270	11	24
																				N	271	16	41
																				N	272	10	60
																				N	273	159	21
																				N	274	11	35
																				O	275	11	59
																				O	276	8	50
																				O	277	11	31
																				O	278	8	58
																				P	279	14	26
																				P	280	21	43
																				P	281	22	73
																				Q	282	22	49
																				Q	283	15	41
																				Q	284	22	47
																				R	285	48	39
																				R	286	20	35
																				R	287	10	40
																				S	288	13	48
																				S	289	11	50
																				S	290	16	52
																				S	291	16	27
																				S	292	22	52
																				T	293	33	43
																				T	294	40	34
																				U	295	21	25
																				U	296	23	23
																				U	297	21	29
																				U	298	19	36
																				U	299	18	64
																				V	300	23	50
																				V	301	28	73
																			Sample 5	A	302	8	6
																				A	303	9	6
																				A	304	10	11
																				A	305	9	10
																				A	306	35	10
																				B	307	14	10
																				B	308	52	9
																				C	309	45	12
																				D	310	44	18
																				D	311	28	23
																				E	312	66	27
																				F	313	33	25
																				F	314	32	20
																				F	315	22	18
																				G	316	25	14
																				G	317	28	26
																				H	318	20	16
																				H	319	31	20
																				H	320	9	42
																				I	321	20	14
																				I	322	14	24
																				I	323	10	45
																				I	324	10	54
																				J	325	12	40
																				J	326	13	32
																				J	327	13	34
																				J	328	19	49
																				K	329	18	38
																				K	330	32	15
																				K	331	9	25
																				L	332	15	42
																				L	333	21	48
																				L	334	32	48
																				M	335	15	63
																				M	336	11	45
																				M	337	17	59
																				M	338	12	60
																				N	339	13	53
																				N	340	15	69
																				N	341	9	72
																				N	342	17	21
																				N	343	13	44
																				N	344	10	33
																				O	345	14	48
																				O	346	17	31
																				O	347	12	48
																				O	348	7	46
																				O	349	26	18
																				P	350	12	45
																				P	351	9	35
																				P	352	15	70
																				P	353	17	97
																				Q	354	24	56
																				Q	355	12	59
																				Q	356	12	74
																				Q	357	27	20
																				R	358	16	60
																				R	359	12	32
																				R	360	23	54
																				R	361	14	61
																				S	362	8	34
																				S	363	25	69
																				S	364	8	18
																				S	365	7	53
																				S	366	6	31
																				S	367	13	63
																				T	368	16	55
																				T	369	12	40
																				T	370	19	67
																				T	371	13	42
																				T	372	17	60
																				U	373	25	76
																				U	374	13	62
																				U	375	7	29
																				U	376	9	44
																				U	377	18	39
																				V	378	16	53
																				V	379	13	60
																				V	380	7	24
																				V	381	14	35
																				V	382	15	30
																				W	383	12	42
																				W	384	7	36
																				W	385	12	88
																				W	386	14	55

## Sheet: Adjacent cells
	DSP								Tongue
	Sample Number	Number of adjacent cells of individual layers over the tissue thickness							Sample Number	Number of adjacent cells of individual layers over the tissue thickness
		Basal Cells	Lower Spinus Cells	Middle Spinus Cells	Upper Spinus Cells	Granular				Basal Cells	Lower Spinus Cells	Middle Spinus Cells	Upper Spinus Cells	Granular
	1	1	5	8	7	n/a			1	1	69	60	11	7
	2	1	10	8	4	n/a			2	1	24	35	14	10
	3	1	7	4	4	n/a			3	1	53	24	13	14
	4	1	7	6	2	n/a			4	1	65	26	8	7
	5	1	7	5	1	n/a			5	1	94	20	7	9
	6	1	3	7	2	n/a			6	1	66	45	8	5
	7	1	2	5	1	n/a			7	1	101	34	9	6
	8	1	2	6	1	n/a			8	1	59	22	3	8
	9	1	5	6	1	n/a			9	1	110	23	8	12
	10	1	7	4	2	n/a			10	1	72	56	12	20

## Sheet: Cell density
		DSP Basal Cell Layer						Tongue Basal Cell Layer
		Sample number	Surface (µm²)	Number of cells	Density (cells/µm²)			Sample number	Surface (µm²)	Number of cells	Density (cells/µm²)
		1	1592	25	0.0157035			1	2096	22	0.0104962
		2	1410	21	0.0148936			2	1393	14	0.0100503
		3	1513	21	0.0138797			3	3510	35	0.00997151
		4	1277	22	0.0172279			4	1758	14	0.00796359
		5	1520	23	0.0151316			5	2426	30	0.012366
		6	1388	21	0.0151297			6	2254	33	0.0146406
		7	1770	24	0.0135593			7	1550	23	0.0148387
		8	1480	19	0.0128378			8	1179	9	0.00763359
		9	1318	19	0.0144158			9	1562	19	0.0121639
		10	1749	21	0.0120069			10	1596	30	0.018797
		DSP Lower Spinous Cell Layer						Tongue Lower Spinous Cell Layer
		Sample number	Surface (µm²)	Number of cells	Density (cells/µm²)			Sample number	Surface (µm²)	Number of cells	Density (cells/µm²)
		1	3538	41	0.0115885			1	17988	67	0.00372471
		2	5217	55	0.0105425			2	23081	68	0.00294615
		3	6169	81	0.0131302			3	21266	62	0.00291545
		4	4637	62	0.0133707			4	21164	37	0.00174825
		5	5930	77	0.0129848			5	34239	79	0.00230731
		6	3767	41	0.010884			6	33805	175	0.00517675
		7	4302	69	0.0160391			7	34002	83	0.00244103
		8	3056	38	0.0124346			8	32368	138	0.00426347
		9	6173	61	0.00988174			9	31248	79	0.00252816
		10	6142	78	0.0126994			10	26040	58	0.00222734
		DSP Middle Spinous Cell Layer						Tongue Middle Spinous Cell Layer
		Sample number	Surface (µm²)	Number of cells	Density (cells/µm²)			Sample number	Surface (µm²)	Number of cells	Density (cells/µm²)
		1	7987	50	0.00626017			1	52609	83	0.00157768
		2	7695	34	0.00441845			2	54898	122	0.0022223
		3	8180	39	0.00476773			3	24732	80	0.00323468
		4	5513	28	0.0050789			4	15613	40	0.00256197
		5	5791	27	0.00466241			5	24490	63	0.00257248
		6	9015	38	0.0042152			6	14924	39	0.00261324
		7	2959	17	0.00574518			7	28096	64	0.0022779
		8	8433	41	0.00486185			8	15264	31	0.00203092
		9	2449	14	0.00571662			9	17311	28	0.00161747
		10	5518	30	0.00543675			10	36991	82	0.00221676
		DSP Upper Spinous Cell Layer						Tongue Upper Spinous Cell Layer
		Sample number	Surface (µm²)	Number of cells	Density (cells/µm²)			Sample number	Surface (µm²)	Number of cells	Density (cells/µm²)
		1	1994	21	0.0105316			1	4005	12	0.00299625
		2	2761	13	0.00470844			2	4691	13	0.00277126
		3	1783	13	0.00729108			3	6817	18	0.00264046
		4	1287	6	0.004662			4	3539	9	0.00254309
		5	1138	6	0.00527241			5	7664	23	0.00300104
		6	1557	7	0.00449583			6	4495	14	0.00311457
		7	2718	21	0.00772627			7	4353	14	0.00321617
		8	394	4	0.0101523			8	4969	20	0.00402495
		9	883	7	0.00792752			9	5660	14	0.0024735
		10	822	5	0.00608273			10	4017	13	0.00323625
								Tongue Granular Cell Layer
								Sample number	Surface (µm²)	Number of cells	Density (cells/µm²)
								1	3273	20	0.0061106
								2	7238	34	0.00469743
								3	11385	49	0.00430391
								4	5356	26	0.00485437
								5	2419	11	0.00454733
								6	9523	42	0.00441037
								7	3320	21	0.0063253
								8	3948	20	0.00506586
								9	3793	15	0.00395465
								10	3218	19	0.00590429
